# Supplementary material for: Proteomic Analysis Reveals the Vital Role of Synaptic Plasticity in the Pathogenesis of Temporal Lobe Epilepsy
Source: Neural Plast. 2022 Jul 11;2022:8511066. doi: 10.1155/2022/8511066 (PMC9293557; doi:10.1155/2022/8511066)
Supplement: Supplementary Materials — Tab S1: the data set of 4173 proteins. Figure S1: the principal component analysis (PCA) and quantitative protein cluster analysis. Figure S2: the heatmap clustering analysis of 27 DEPs. Figure S3: the enriched protein counts by GO term and KEGG pathway analysis of 4173 proteins. Figure S4: an original mass spectrometry data (uploaded to Proteome X change Datasets). Figure S5: original western blotting images: (1) GFAP and GAPDH; (2) CaMKII-α and GAPDH; (3) CaMKII-β and GAPDH; (4) F-actin and GAPDH. [file 8511066.f1.zip]

Archive with 2 entries (2 files):
- Supplementary data_figure S1-S5.pdf
- Tab S1 data set of 4173 Proteins (3).pdf
